# Supplementary material for: Protocol for Facile Synthesis of Fmoc-N-Me-AA-OH Using 2-CTC Resin as Temporary and Reusable Protecting Group
Source: Methods Protoc. 2023 Nov 13;6(6):110. doi: 10.3390/mps6060110 (PMC10660853; doi:10.3390/mps6060110)
Supplement: Supplementary file 1 [file mps-06-00110-s001.zip]

Archive with 1 entries (1 files):
- mps-2633335-supplementary.pdf
